# Supplementary material for: An Exosome-Laden Hydrogel Wound Dressing That Can Be Point-of-Need Manufactured in Austere and Operational Environments
Source: Bioengineering (Basel). 2024 Aug 8;11(8):804. doi: 10.3390/bioengineering11080804 (PMC11351238; doi:10.3390/bioengineering11080804)
Supplement: Supplementary file 1 [file bioengineering-11-00804-s001.zip]

Archive with 1 entries (1 files):
- bioengineering-3144045-supplementary.pdf
